# Supplementary material for: Mechanical stress confers nuclear and functional changes in derived leukemia cells from persistent confined migration
Source: Cell Mol Life Sci. 2023 Oct 6;80(11):316. doi: 10.1007/s00018-023-04968-5 (PMC10558412; doi:10.1007/s00018-023-04968-5)
Supplement: Supplementary file 2 — Supplementary file2 (XLSX 46 KB) [file 18_2023_4968_MOESM2_ESM.xlsx]

## Sheet: Gene table
	TABLE 1: Gene expression changes from microarray data
ID	Control (log2)	MA RNA (log2)	Fold Change	P-val	FDR P-val	Gene Symbol
TC0600007285.hg.1	8.66	5.72	7.68	0.0111	0.9994	DENND2D
TC1300009598.hg.1	8.68	5.79	7.43	0.0125	0.9994	RAB37
TC0700013584.hg.1	8.34	5.46	7.34	0.0129	0.9994	CD40LG
TC0200008262.hg.1	13.56	10.69	7.3	0.0009	0.9994	CD1B
TC1900011707.hg.1	12.43	9.56	7.3	0.0028	0.9994	TRIB3
TC0600011136.hg.1	13.11	10.25	7.26	0.0007	0.9994	CD2
TC1900011470.hg.1	14.11	11.34	6.79	0.0472	0.9994	ASS1
TC0100015192.hg.1	16.76	14.02	6.71	0.0007	0.9994	CD1E
TC1200009759.hg.1	14.9	12.16	6.64	0.0002	0.9994	HSPA5
TC0400009525.hg.1	10.2	7.59	6.1	0.004	0.9994	MANF
TC1900009970.hg.1	9.5	6.98	5.75	0.0441	0.9994	CRELD2
TC1100007995.hg.1	11.68	9.3	5.21	0.0007	0.9994	SPNS3
TC1900010089.hg.1	10.9	8.53	5.18	0.0165	0.9994	XBP1
TC0200016308.hg.1	11.74	9.38	5.14	0.0077	0.9994	HYOU1
TC1900011765.hg.1	10.55	8.2	5.12	0.03	0.9994	HACD4
TC1100007461.hg.1	8.27	6.05	4.64	0.0131	0.9994	SLC44A5
TC0900011938.hg.1	6.38	4.17	4.61	0.0026	0.9994	TNFSF8
TC1700008602.hg.1	8.24	6.04	4.6	0.0122	0.9994	ZBTB16
TC1000007748.hg.1	8.35	6.23	4.36	0.0386	0.9994	UST
TC0400006538.hg.1	9.4	7.28	4.35	0.0059	0.9994	CCR8
TC0200016417.hg.1	10.48	8.38	4.29	0.0058	0.9994	SEC31B
TC1500010754.hg.1	11.21	9.12	4.26	0.0142	0.9994	CST7
TC1500009952.hg.1	8.34	6.27	4.18	0.0359	0.9994	DNAH14
TC1200011908.hg.1	7.97	5.94	4.1	0.0038	0.9994	TAS2R30; TAS2R43; PRR4
TC1100012812.hg.1	6.57	4.55	4.06	0.0489	0.9994	SEPN1
TC0500009320.hg.1	7.41	5.41	4.01	0.0018	0.9994	ARPP21
TC0500009281.hg.1	5.83	3.83	4.01	0.0135	0.9994	MDM1
TC1600007437.hg.1	11.62	9.68	3.85	0.0177	0.9994	DNTT
TC1900008899.hg.1	10.98	9.05	3.82	0.0213	0.9994	AFF3
TC0200007590.hg.1	8.42	6.5	3.78	0.003	0.9994	2004-08-01
TC0100006755.hg.1	10.72	8.85	3.65	0.0025	0.9994	SLC43A1
TC1600007957.hg.1	13.66	11.8	3.64	0.0149	0.9994	C6orf48; SNORD52; SNORD48
TC1500007392.hg.1	9.56	7.72	3.58	0.0146	0.9994	TMC8
TC1700008719.hg.1	11.19	9.35	3.58	0.0249	0.9994	LSAMP
TC1700009995.hg.1	9.54	7.7	3.57	0.0016	0.9994	CUL4A
TC0Y00006632.hg.1	8.04	6.21	3.56	0.0481	0.9994	PRR4
TC0600011225.hg.1	11.51	9.69	3.55	0.0171	0.9994	SLAMF6
TC1600007440.hg.1	6.65	4.83	3.54	0.0244	0.9994	TUBGCP3
TC2000007503.hg.1	6.51	4.7	3.5	0.0413	0.9994	ST8SIA6
TC0500008777.hg.1	7.04	5.24	3.47	0.0166	0.9994	CDR1; CDR1-AS
TC1400009248.hg.1	9.28	7.49	3.45	0.0133	0.9994	ZNF717
TC0200010745.hg.1	8.25	6.47	3.44	0.0173	0.9994	MERTK
TC1100006547.hg.1	10.58	8.8	3.44	0.0417	0.9994	RHBDD2
TC1500008346.hg.1	12.84	11.06	3.43	0.0111	0.9994	CD1C
TC1300008892.hg.1	6.86	5.08	3.43	0.0245	0.9994	C1orf186
TC1700010851.hg.1	5.75	3.98	3.42	0.0139	0.9994	UBE2D3
TC2000007991.hg.1	9.92	8.14	3.42	0.0164	0.9994	CPXM1
TC1600011060.hg.1	5.5	3.73	3.41	0.0167	0.9994	IL31RA
TC1100007833.hg.1	5.37	3.61	3.4	0.013	0.9994	USP17L15
TC0700013547.hg.1	5.16	3.4	3.39	0.0046	0.9994	TOX2
TC0300006437.hg.1	15.47	13.73	3.36	0.0349	0.9994	HSP90B1; MIR3652
TC1700012380.hg.1	7.67	5.94	3.34	0.0085	0.9994	PREX2
TC0900012228.hg.1	7.02	5.3	3.3	0.0036	0.9994	EFHC1
TC1600009137.hg.1	8.89	7.17	3.3	0.0138	0.9994	KIAA0040
TC1900011899.hg.1	5.65	3.94	3.26	0.0034	0.9994	DFNB59
TC1200007653.hg.1	7.4	5.71	3.23	0.0054	0.9994	TAS2R14
TC0600011135.hg.1	7.25	5.56	3.23	0.0224	0.9994	JAK2
TC2000008993.hg.1	9.06	7.39	3.18	0.0131	0.9994	SLC4A8
TC0900008854.hg.1	9.59	7.92	3.18	0.0452	0.9994	ALG6
TC2200008885.hg.1	13.24	11.59	3.13	0.0109	0.9994	PDIA6
TC1000007678.hg.1	10.71	9.06	3.13	0.0356	0.9994	PCMTD2
TC2000007341.hg.1	10.32	8.69	3.09	0.0259	0.9994	FIG4
TC1700007865.hg.1	5.49	3.86	3.09	0.035	0.9994	SELL
TC1400010257.hg.1	10.68	9.06	3.07	0.0265	0.9994	ATRNL1
TC2200009231.hg.1	9.5	7.89	3.05	0.0118	0.9994	SLC46A3
TC0X00009553.hg.1	7.42	5.82	3.02	0.023	0.9994	GPA33
TC1100009611.hg.1	10.42	8.84	2.99	0.0108	0.9994	PCNXL2
TC1400007201.hg.1	6.77	5.2	2.97	0.0078	0.9994	P2RX1
TC1900011124.hg.1	7.26	5.69	2.97	0.0223	0.9994	SMYD3
TC0800007245.hg.1	11.43	9.86	2.96	0.0175	0.9994	BIN2
TC1500007805.hg.1	6.2	4.63	2.96	0.0232	0.9994	NRDE2
TC0X00007709.hg.1	11.08	9.51	2.95	0.0472	0.9994	HGSNAT
TC0100013302.hg.1	5.76	4.2	2.94	0.024	0.9994	OR10T2
TC1900012017.hg.1	8.05	6.5	2.94	0.0329	0.9994	WIPI1
TC0200008099.hg.1	9.74	8.19	2.94	0.0495	0.9994	SYNGR1
TC1500007067.hg.1	8.38	6.83	2.93	0.0103	0.9994	SLC6A9
TC0700008430.hg.1	7.33	5.78	2.93	0.0105	0.9994	GHDC
TC0500009147.hg.1	8.33	6.79	2.92	0.0119	0.9994	EZH2
TC1100012513.hg.1	8.87	7.32	2.92	0.0485	0.9994	SEC22B
TC1100013047.hg.1	9.62	8.08	2.91	0.0101	0.9994	CDH4
TC0100012465.hg.1	6.15	4.62	2.89	0.0342	0.9994	GRK4
TC1600009744.hg.1	10.65	9.13	2.87	0.0077	0.9994	PCED1A
TC2000009550.hg.1	10.15	8.63	2.87	0.0299	0.9994	XYLB
TC1900009254.hg.1	13.73	12.21	2.86	0.0157	0.9994	PDIA3
TC0100008057.hg.1	16.8	15.29	2.85	0.0139	0.9994	CHI3L2
TC1300006522.hg.1	6.14	4.63	2.84	0.0191	0.9994	CRELD1
TC1000007272.hg.1	8.99	7.49	2.83	0.0487	0.9994	TBCK
TC2200009260.hg.1	12.74	11.25	2.82	0.006	0.9994	ERAP1
TC1200012161.hg.1	6.8	5.31	2.81	0.0076	0.9994	CLEC4A
TC0200008230.hg.1	6.71	5.22	2.81	0.0455	0.9994	CD9
TC1100009674.hg.1	7.82	6.33	2.81	0.0462	0.9994	TTC39B
TC1100011797.hg.1	8.94	7.45	2.8	0.0465	0.9994	NDUFA10
TC0600011235.hg.1	11.39	9.91	2.79	0.0063	0.9994	PDIA4
TC0900007863.hg.1	12.62	11.14	2.79	0.0256	0.9994	ATP2B4
TC1600009326.hg.1	7.8	6.33	2.78	0.0072	0.9994	PPP1R3E
TC0200008062.hg.1	5.65	4.17	2.78	0.0076	0.9994	CYP26B1
TC0100008618.hg.1	8.87	7.39	2.78	0.0078	0.9994	TREML2
TC1500010731.hg.1	7.43	5.96	2.78	0.0405	0.9994	IL16
TC0600009626.hg.1	10.09	8.62	2.77	0.0145	0.9994	BMS1P20; IGLV1-51; IGLV5-52
TC1500008267.hg.1	10.16	8.69	2.77	0.0404	0.9994	LPCAT2
TC0400009694.hg.1	12.08	10.61	2.77	0.0419	0.9994	PRKCB
TC0100009509.hg.1	7.19	5.72	2.75	0.0187	0.9994	MTM1
TC1900008920.hg.1	7.39	5.94	2.73	0.0215	0.9994	DOCK3
TC0700013065.hg.1	7.2	5.75	2.72	0.0119	0.9994	PHLDB2; PLCXD2
TC0100010397.hg.1	11.57	10.13	2.71	0.0284	0.9994	ZNF33A
TC1600008657.hg.1	8.05	6.62	2.7	0.0092	0.9994	ZNF638
TC0800009301.hg.1	4.33	2.9	2.7	0.0106	0.9994	GABRA4
TC1100012919.hg.1	6.08	4.65	2.7	0.0151	0.9994	SLC16A1
TC2100007446.hg.1	6.06	4.63	2.69	0.036	0.9994	ELK3
TC0700009256.hg.1	10.52	9.1	2.68	0.0231	0.9994	SCRN1
TC0400012891.hg.1	8.42	7	2.67	0.0088	0.9994	GIMAP6
TC1200007832.hg.1	4.6	3.18	2.67	0.0455	0.9994	NETO1
TC0500009478.hg.1	9.7	8.29	2.66	0.0309	0.9994	CCDC136
TC0800011208.hg.1	12.59	11.19	2.64	0.0126	0.9994	MTO1
TC0700007271.hg.1	4.67	3.27	2.63	0.0071	0.9994	EMID1
TC2000008072.hg.1	11.71	10.31	2.63	0.0079	0.9994	CBS
TC0900011379.hg.1	10.12	8.73	2.63	0.01	0.9994	SLC38A9
TC1700012329.hg.1	5.69	4.3	2.62	0.0188	0.9994	MLLT4
TC0300006669.hg.1	8.79	7.4	2.62	0.0283	0.9994	CHMP7
TC0200015082.hg.1	7.27	5.89	2.6	0.0093	0.9994	ELF1
TC1000008574.hg.1	10.78	9.4	2.6	0.0094	0.9994	HNRNPLL
TC1000008019.hg.1	5.1	3.72	2.6	0.0101	0.9994	CDK14
TC1600009224.hg.1	4.88	3.5	2.6	0.0133	0.9994	LONRF1
TC0400011721.hg.1	14.44	13.06	2.6	0.0144	0.9994	MYO7B
TC0100012778.hg.1	8.83	7.45	2.6	0.027	0.9994	ZDHHC23
TC1500006999.hg.1	11.68	10.3	2.6	0.0288	0.9994	SEC61A1
TC1900009820.hg.1	6.19	4.81	2.59	0.0084	0.9994	CD53
TC1900009172.hg.1	10.96	9.59	2.58	0.0265	0.9994	PPP3CA
TC0400009029.hg.1	8.43	7.06	2.58	0.0348	0.9994	TARM1
TC0200014719.hg.1	7.1	5.73	2.57	0.0097	0.9994	SAMD12
TC1000011125.hg.1	8.74	7.39	2.55	0.0113	0.9994	KCTD18
TC0600008379.hg.1	11.29	9.94	2.55	0.0305	0.9994	APBA2
TC1300010043.hg.1	13.59	12.25	2.53	0.0224	0.9994	STAU2
TC1900007012.hg.1	12.7	11.37	2.53	0.023	0.9994	CLPTM1L
TC1300008048.hg.1	5.26	3.92	2.53	0.0333	0.9994	CTSS
TC2000007227.hg.1	11.93	10.59	2.52	0.0121	0.9994	DNAJB11
TC1900010543.hg.1	8.7	7.37	2.52	0.0149	0.9994	ESRP1
TC1500007699.hg.1	7.71	6.37	2.52	0.0189	0.9994	PRKCA
TC0800010987.hg.1	8.11	6.78	2.52	0.0368	0.9994	TIAM1
TC1700006786.hg.1	4.93	3.6	2.51	0.0081	0.9994	OR2AK2
TC2000010008.hg.1	10.73	9.4	2.51	0.0084	0.9994	DNAJC3
TC1700011905.hg.1	12.13	10.8	2.51	0.0166	0.9994	MFSD6
TC0200014631.hg.1	5.39	4.06	2.51	0.0214	0.9994	DUX4
TC1700008421.hg.1	5.07	3.76	2.49	0.0305	0.9994	TAS2R13
TC0600007375.hg.1	12.31	10.99	2.49	0.0347	0.9994	SOAT1
TC0100013574.hg.1	10.59	9.28	2.49	0.0379	0.9994	GPR160
TC0400007734.hg.1	13.57	12.26	2.49	0.048	0.9994	ACADM
TC1000008482.hg.1	6.05	4.74	2.47	0.0281	0.9994	PRM2
TC1500007860.hg.1	6.24	4.94	2.47	0.0432	0.9994	ATP13A3
TC0100018394.hg.1	10.47	9.17	2.46	0.0172	0.9994	HERC2P3
TC1100007184.hg.1	10.6	9.31	2.45	0.0139	0.9994	NSD1
TC1600007964.hg.1	15.13	13.84	2.45	0.0272	0.9994	CORO1A
TC0400011234.hg.1	9.96	8.66	2.45	0.0387	0.9994	PIGU
TC1700010747.hg.1	6.63	5.34	2.44	0.0096	0.9994	SLC25A27
TC2200008434.hg.1	5.68	4.4	2.43	0.0091	0.9994	CST2
TC1200009903.hg.1	4.92	3.64	2.43	0.0254	0.9994	DFNA5
TC0X00008526.hg.1	7.98	6.7	2.42	0.0154	0.9994	CCND2
TC0600007700.hg.1	7.77	6.5	2.42	0.0423	0.9994	TK2
TC1200006520.hg.1	4.87	3.6	2.41	0.0102	0.9994	NRXN3
TC0X00007582.hg.1	9.62	8.36	2.4	0.0137	0.9994	PPARA
TC0400012212.hg.1	4.77	3.5	2.4	0.0141	0.9994	AKR1C8P
TC0400009543.hg.1	6.85	5.59	2.4	0.0158	0.9994	SLC22A23
TC1000007891.hg.1	8.38	7.12	2.4	0.0322	0.9994	PPP1R3B
TC0800011305.hg.1	5.64	4.39	2.38	0.0143	0.9994	2004-09-01
TC1700009679.hg.1	7.33	6.08	2.38	0.0251	0.9994	HSF2BP
TC1900006864.hg.1	4.87	3.62	2.37	0.0157	0.9994	ST5
TC0700009886.hg.1	6.38	5.13	2.37	0.0438	0.9994	GDAP1L1
TC1200010606.hg.1	5.31	4.07	2.36	0.018	0.9994	BEST1
TC0600013433.hg.1	7.16	5.92	2.36	0.033	0.9994	TUB
TC1100012000.hg.1	10.43	9.19	2.36	0.0382	0.9994	RAP1GAP
TC0800007077.hg.1	6.53	5.31	2.33	0.0174	0.9994	CD46
TC1600006610.hg.1	4.44	3.23	2.32	0.0176	0.9994	CFTR
TC0900006982.hg.1	6.54	5.32	2.32	0.027	0.9994	SCN8A
TC1200012836.hg.1	6.61	5.39	2.32	0.0425	0.9994	FAM110C
TC0900009274.hg.1	7.46	6.26	2.3	0.013	0.9994	SDF2L1
TC1200009239.hg.1	10.93	9.72	2.3	0.0244	0.9994	DHTKD1
TC1200006838.hg.1	9.94	8.74	2.3	0.0358	0.9994	TBCEL
TC1300008926.hg.1	9.69	8.49	2.29	0.0132	0.9994	KIAA0430; MIR6506
TC0600008064.hg.1	5.22	4.03	2.29	0.0285	0.9994	HUS1B
TC0900008532.hg.1	5.96	4.77	2.29	0.0412	0.9994	ARSA
TC0100015985.hg.1	5.29	4.1	2.28	0.0226	0.9994	ARMCX4
TC0700008561.hg.1	10.91	9.72	2.28	0.0228	0.9994	GATAD1
TC0X00010155.hg.1	10.8	9.61	2.28	0.0289	0.9994	TRAF5
TC1300008533.hg.1	5.1	3.91	2.27	0.0257	0.9994	TBC1D8B
TC0600013271.hg.1	7.12	5.94	2.27	0.044	0.9994	TCERG1
TC0500012371.hg.1	4.57	3.39	2.26	0.017	0.9994	TMEM266
TC1500010255.hg.1	5.13	3.95	2.26	0.0271	0.9994	HKR1
TC2000007089.hg.1	11.57	10.4	2.26	0.0307	0.9994	TBC1D31
TC1900011815.hg.1	10.92	9.74	2.26	0.0496	0.9994	GTF2IRD2; GTF2IRD2B
TC0600011943.hg.1	7.75	6.58	2.25	0.0171	0.9994	CLEC2D
TC1500008225.hg.1	10.66	9.49	2.25	0.0203	0.9994	ZNF33B
TC0100014852.hg.1	8.71	7.55	2.24	0.0329	0.9994	BBS9
TC1100011158.hg.1	6.95	5.79	2.24	0.0347	0.9994	SNX30
TC0100009479.hg.1	6.25	5.09	2.24	0.0354	0.9994	NEGR1
TC1900008036.hg.1	10.62	9.46	2.24	0.0359	0.9994	ABI2
TC0100010003.hg.1	7.21	6.06	2.23	0.0187	0.9994	SERINC5
TC0600007273.hg.1	7.41	6.26	2.23	0.0193	0.9994	PARP15
TC0600011957.hg.1	9.79	8.64	2.23	0.0358	0.9994	CALCOCO1
TSUnmapped00000645.hg.1	9.55	8.39	2.23	0.0368	0.9994	MBOAT1
TC0100018182.hg.1	10.19	9.03	2.23	0.048	0.9994	IFT80
TC0700010637.hg.1	8.73	7.57	2.22	0.017	0.9994	DGCR8
TC1300008760.hg.1	9.91	8.76	2.22	0.0201	0.9994	CD63
TC0600011224.hg.1	6.55	5.4	2.22	0.0262	0.9994	KRTAP5-11
TC1400006965.hg.1	9.22	8.08	2.21	0.0162	0.9994	POLI
TC1600007962.hg.1	7.32	6.18	2.21	0.0179	0.9994	RPS6KA2
TC1900008558.hg.1	7.86	6.72	2.21	0.0306	0.9994	VPS13C
TC0900009106.hg.1	5.2	4.06	2.21	0.0338	0.9994	CECR2
TC1800009203.hg.1	11.37	10.23	2.2	0.0319	0.9994	SFT2D2
TC0300008293.hg.1	9.45	8.32	2.19	0.016	0.9994	C5orf56
TC0400011748.hg.1	9.21	8.09	2.18	0.0158	0.9994	GOLGA6L4
TC1700006808.hg.1	11.56	10.44	2.18	0.0166	0.9994	RBL2
TC1200010878.hg.1	14.47	13.35	2.18	0.0334	0.9994	CELF2
TC0300012591.hg.1	5.31	4.19	2.18	0.04	0.9994	MARCH8
TC1100011543.hg.1	7.26	6.14	2.17	0.0318	0.9994	PARP3
TC1000006858.hg.1	7.8	6.69	2.17	0.0403	0.9994	ACTR8
TC0300007720.hg.1	8.38	7.27	2.17	0.043	0.9994	ASIC1
TC0700013466.hg.1	5.5	4.39	2.16	0.0305	0.9994	TPTE
TC2200008136.hg.1	7.13	6.02	2.16	0.0372	0.9994	DHRS3; MIR6730
TC1100011008.hg.1	8.21	7.11	2.15	0.032	0.9994	KIF27
TC0300013841.hg.1	11.47	10.37	2.15	0.0345	0.9994	CEP128
TC0700013489.hg.1	6.41	5.31	2.15	0.0346	0.9994	CEBPE
TC0700012754.hg.1	10.19	9.08	2.15	0.0451	0.9994	ZNF721
TC1100009678.hg.1	8.2	7.1	2.14	0.0175	0.9994	KBTBD11
TC1700006702.hg.1	4.33	3.23	2.14	0.0269	0.9994	MTCL1
TC1300008439.hg.1	8.47	7.37	2.14	0.0326	0.9994	PLCH1
TC1800007320.hg.1	5.74	4.64	2.14	0.0371	0.9994	WWP1
TC0700013587.hg.1	13.54	12.45	2.13	0.0178	0.9994	CRTAP
TC1900008013.hg.1	4.28	3.19	2.13	0.0181	0.9994	TBX19
TC0400010772.hg.1	8.35	7.26	2.13	0.0212	0.9994	LAMB1
TC0800011243.hg.1	4.97	3.88	2.13	0.0237	0.9994	NINL
TC0X00007936.hg.1	6.05	4.96	2.13	0.0499	0.9994	WDR25
TC1100011206.hg.1	6.9	5.82	2.12	0.0241	0.9994	COL27A1
TC1900011863.hg.1	6.53	5.45	2.12	0.0305	0.9994	C2orf57
TC2200006601.hg.1	6.82	5.74	2.12	0.0315	0.9994	RGS18
TC2200007327.hg.1	7.65	6.56	2.12	0.0461	0.9994	CTAGE5
TC0300008551.hg.1	7.3	6.22	2.11	0.019	0.9994	MSI2
TC1300006694.hg.1	5.89	4.81	2.11	0.0207	0.9994	PAPOLG
TC0400011477.hg.1	4.87	3.79	2.11	0.0345	0.9994	MFI2
TC0100008347.hg.1	9.76	8.68	2.11	0.0437	0.9994	DPY19L3
TC1900006528.hg.1	7	5.93	2.1	0.0218	0.9994	LINC01225
TC1100008034.hg.1	9.14	8.07	2.1	0.0344	0.9994	CLIP4
TC1900006622.hg.1	7.33	6.25	2.1	0.039	0.9994	SNTB1
TC0100016567.hg.1	4.99	3.92	2.1	0.0414	0.9994	DIO2
TC1500009928.hg.1	8.55	7.47	2.1	0.0433	0.9994	NRROS
TC1700009093.hg.1	4.85	3.78	2.1	0.0472	0.9994	DEFA1B; DEFA1; DEFA3
TC0400012178.hg.1	4.85	3.78	2.1	0.0472	0.9994	DEFA1; DEFA1B
TC1900006578.hg.1	7.94	6.88	2.09	0.0206	0.9994	ALG12
TC1600007967.hg.1	10.48	9.41	2.09	0.0259	0.9994	DOCK11
TC0300010217.hg.1	4.9	3.84	2.09	0.0404	0.9994	LOC650293
TC0400009646.hg.1	9.32	8.25	2.09	0.042	0.9994	LRRC37A4P
TC0400009648.hg.1	10.09	9.03	2.08	0.039	0.9994	KIAA1549
TC0400009652.hg.1	5.47	4.41	2.07	0.0269	0.9994	SMIM8
TC0400009654.hg.1	5.02	3.97	2.07	0.0276	0.9994	S100Z
TC0400009656.hg.1	4.79	3.74	2.07	0.0359	0.9994	KCNJ4
TC1100009983.hg.1	7.46	6.42	2.07	0.0385	0.9994	RWDD2A
TC0700013501.hg.1	6.6	5.55	2.07	0.0423	0.9994	TTLL7
TC1900011226.hg.1	7.99	6.94	2.07	0.0445	0.9994	SYK
TC0200013836.hg.1	5.59	4.54	2.07	0.0471	0.9994	FCGBP
TC0100012360.hg.1	7.91	6.86	2.07	0.0487	0.9994	SOX5
TC1900011763.hg.1	4.76	3.72	2.06	0.0272	0.9994	LRIT3
TC2200009303.hg.1	10.58	9.53	2.06	0.0304	0.9994	MON2
TC1700009870.hg.1	5.64	4.59	2.06	0.0342	0.9994	POGZ
TC1400006546.hg.1	4.27	3.23	2.06	0.0344	0.9994	IL17C
TC1900012009.hg.1	11.74	10.7	2.05	0.0287	0.9994	GSE1
TC0100009939.hg.1	8.05	7.02	2.05	0.0345	0.9994	ZNF75D
TC1700009430.hg.1	9.52	8.49	2.04	0.0336	0.9994	ZNF12
TC0900011676.hg.1	4.98	3.96	2.04	0.0403	0.9994	FRY
TC0900009074.hg.1	7.57	6.54	2.04	0.045	0.9994	SAMD13
TC1800008304.hg.1	11.28	10.26	2.03	0.0225	0.9994	PRKCQ
TC1100010054.hg.1	8.85	7.83	2.03	0.0271	0.9994	ATAD2B
TC0500013222.hg.1	4.84	3.82	2.03	0.0273	0.9994	C11orf45
TC0X00010099.hg.1	9.69	8.67	2.03	0.0287	0.9994	BOD1L1
TC0300013816.hg.1	12.5	11.48	2.03	0.0288	0.9994	EMB
TC0200016598.hg.1	6.13	5.11	2.03	0.0457	0.9994	GLI1
TC1600010561.hg.1	5.08	4.06	2.03	0.0461	0.9994	GSTM2
TC1100009947.hg.1	4.53	3.52	2.02	0.0433	0.9994	DISP2
TC1200011588.hg.1	11.06	10.05	2.01	0.0251	0.9994	C2CD5
TC0900008716.hg.1	9.01	8.01	2	0.0262	0.9994	USP20
TC2100008408.hg.1	10.67	9.67	2	0.0286	0.9994	HUNK
TC1100007537.hg.1	7.33	6.32	2	0.0293	0.9994	DOCK9
TC0100016122.hg.1	7.44	6.44	2	0.0296	0.9994	CAST
TC1400010171.hg.1	14.26	13.25	2	0.0327	0.9994	ACSF3
TC0200016719.hg.1	9.47	8.46	2	0.0344	0.9994	SLC33A1
TC1900007356.hg.1	9.87	8.88	2	0.0467	0.9994	SNX14
TC0300009728.hg.1	12.23	11.24	1.99	0.0368	0.9994	RBCK1
TC2000008345.hg.1	6.5	5.51	1.99	0.0476	0.9994	DHRSX
TC0800012435.hg.1	9.07	8.08	1.99	0.0491	0.9994	EPHX2
TC1200007406.hg.1	11.42	10.43	1.98	0.0275	0.9994	FGF9
TC0200008900.hg.1	9.64	8.65	1.98	0.0331	0.9994	TRRAP
TC0300013959.hg.1	9.97	8.98	1.98	0.0343	0.9994	PXDN
TC1600007741.hg.1	10	9.02	1.97	0.0318	0.9994	ARFGEF1
TC0100015945.hg.1	13.86	12.89	1.97	0.0334	0.9994	MARCH6
TC0500007303.hg.1	11.81	10.83	1.97	0.0342	0.9994	EPHA3
TC0200015427.hg.1	4.35	3.37	1.97	0.0379	0.9994	LOC100288966; POTED; BX072566.1
TSUnmapped00000569.hg.1	7.76	6.78	1.97	0.0414	0.9994	KLHL2
TC0100012200.hg.1	12.84	11.86	1.97	0.0436	0.9994	HADHA
TC0900010350.hg.1	10.56	9.59	1.96	0.0297	0.9994	N4BP2
TC2200007402.hg.1	4.91	3.94	1.96	0.0351	0.9994	CSF1
TC0200015336.hg.1	8.11	7.14	1.96	0.0383	0.9994	GORAB
TC1100011611.hg.1	13.95	12.98	1.95	0.03	0.9994	LAPTM5
TC1100007069.hg.1	5.62	4.66	1.95	0.0322	0.9994	C2orf50
TC1500010236.hg.1	7.83	6.87	1.94	0.0312	0.9994	GOLGA6L10
TC1800007863.hg.1	11.86	10.9	1.94	0.0334	0.9994	ENOSF1
TC0100015957.hg.1	8.96	8.01	1.94	0.0411	0.9994	ASH1L; MIR555
TC1100009463.hg.1	4.58	3.63	1.94	0.0418	0.9994	KIRREL3-AS3
TC1100010398.hg.1	4.5	3.55	1.94	0.0432	0.9994	CCDC34
TC0100013534.hg.1	8.51	7.56	1.93	0.0415	0.9994	GAS2
TC0200006714.hg.1	8.23	7.28	1.92	0.0358	0.9994	ANKRD44
TC0400007306.hg.1	8.78	7.84	1.92	0.0486	0.9994	PGM2L1
TC0100009364.hg.1	6.61	5.68	1.91	0.0364	0.9994	APBA1
TC0100010565.hg.1	4.36	3.43	1.91	0.0401	0.9994	MGAT3
TC0800010703.hg.1	8.85	7.92	1.9	0.0354	0.9994	ZDHHC3
TC0500006737.hg.1	9.33	8.4	1.9	0.0475	0.9994	SDCCAG8
TC0300008029.hg.1	6.24	5.33	1.89	0.0492	0.9994	TRAK2
TCUn_GL000213v100006434.hg.1	6.84	5.93	1.88	0.0357	0.9994	THBS3
TC0400009217.hg.1	10.3	9.39	1.88	0.0447	0.9994	NNT
TC0200012030.hg.1	8.09	7.18	1.87	0.0397	0.9994	TMEM87B
TC1300006543.hg.1	6.64	5.74	1.87	0.042	0.9994	CCDC13
TC0700013413.hg.1	10.25	9.34	1.87	0.0473	0.9994	CHD1L
TC0200011503.hg.1	5.95	5.05	1.87	0.0479	0.9994	PHKB
TC0300013602.hg.1	9.17	8.28	1.86	0.0381	0.9994	TMX4
TC2000006446.hg.1	11.58	10.69	1.86	0.0455	0.9994	ZFAND1
TC0Y00006898.hg.1	10.08	9.19	1.86	0.0488	0.9994	IRAK4
TC0800007110.hg.1	8.24	7.34	1.85	0.038	0.9994	CCDC85C
TC0900008935.hg.1	9.53	8.64	1.85	0.0405	0.9994	SNORD89; RNF149
TC2100006909.hg.1	5.43	4.55	1.85	0.0465	0.9994	KCNN1
TC1300009583.hg.1	4.08	3.19	1.85	0.0473	0.9994	VPS8
TC0500013205.hg.1	8.66	7.78	1.84	0.0428	0.9994	IGSF8
TC1600008865.hg.1	6.2	5.32	1.83	0.0432	0.9994	NEK6
TC0300012881.hg.1	6.66	5.79	1.83	0.0438	0.9994	POFUT2
TC0600014321.hg.1	5.01	4.13	1.83	0.0451	0.9994	TRIM49B
TC1200010119.hg.1	4.05	3.19	1.81	0.0458	0.9994	OR52E6
TC1500010718.hg.1	11.53	10.67	1.81	0.0475	0.9994	USP44
TC1000009714.hg.1	4.9	4.05	1.8	0.0462	0.9994	FAM198A
TC0200011965.hg.1	9.71	8.87	1.8	0.0467	0.9994	SPEG
TC1100012791.hg.1	4.77	3.93	1.8	0.0484	0.9994	CDH11
TC0400010085.hg.1	5.18	4.34	1.79	0.0471	0.9994	LOC100505841
TC0500010670.hg.1	9.83	8.99	1.79	0.0485	0.9994	ABCB7
TC1200007882.hg.1	6.68	7.52	-1.78	0.049	0.9994	NRIP3
TC0100018264.hg.1	2.93	3.78	-1.79	0.0475	0.9994	OSBPL1A
TC1500009669.hg.1	4.25	5.1	-1.8	0.0451	0.9994	IER5L
TC1300006799.hg.1	10.44	11.3	-1.81	0.0465	0.9994	TSR1
TC0100008879.hg.1	9.18	10.04	-1.82	0.0436	0.9994	GABPB2
TC1600008698.hg.1	3.58	4.44	-1.82	0.0438	0.9994	DCAF4L1
TC0X00010895.hg.1	6.39	7.26	-1.83	0.0468	0.9994	SYT3
TC0400008390.hg.1	6.96	7.84	-1.84	0.0445	0.9994	UBE2S; UBE2SP1
TC1200007959.hg.1	4.16	5.04	-1.84	0.0499	0.9994	TPPP2
TC0100015790.hg.1	4.23	5.11	-1.85	0.0397	0.9994	2010-09-01
TC1600008832.hg.1	4.97	5.86	-1.85	0.0425	0.9994	OR2T5
TC0600014151.hg.1	5.2	6.09	-1.85	0.048	0.9994	APOC4-APOC2; APOC2
TC0500007836.hg.1	2.53	3.42	-1.85	0.0488	0.9994	MAPK8IP2
TC2200008701.hg.1	3.87	4.76	-1.86	0.0409	0.9994	KLK4
TC0600008665.hg.1	5.07	5.97	-1.87	0.0474	0.9994	DUX4L6
TC0100014743.hg.1	5.07	5.97	-1.87	0.0474	0.9994	DUX4L5
TC0900007904.hg.1	5.07	5.97	-1.87	0.0474	0.9994	DUX4L1
TC1900010676.hg.1	5.07	5.97	-1.87	0.0474	0.9994	DUX4L3
TC1200010130.hg.1	5.07	5.97	-1.87	0.0474	0.9994	DUX4L2
TC0700012755.hg.1	10.95	11.86	-1.87	0.0492	0.9994	MRPL17
TC2200009128.hg.1	6.24	7.14	-1.87	0.0494	0.9994	COX19
TC0X00008228.hg.1	10.37	11.28	-1.88	0.035	0.9994	CBX2
TC0400006773.hg.1	3.34	4.25	-1.88	0.0392	0.9994	DCHS2
TC1700012423.hg.1	14.12	15.03	-1.88	0.0403	0.9994	SF3A2
TC0100007641.hg.1	4.77	5.68	-1.88	0.0408	0.9994	MT1IP
TC0200007115.hg.1	3.5	4.41	-1.88	0.0452	0.9994	CIDEC
TC0800011634.hg.1	9.8	10.71	-1.89	0.0438	0.9994	NCLN
TC1400010772.hg.1	8.28	9.2	-1.89	0.0442	0.9994	TOR1AIP2
TC0300013920.hg.1	2.57	3.48	-1.89	0.0467	0.9994	THAP10
TC0800009437.hg.1	12.16	13.09	-1.9	0.0339	0.9994	RFWD3
TC0800012381.hg.1	7.82	8.74	-1.9	0.0417	0.9994	NDUFS7
TC1700008382.hg.1	9.21	10.14	-1.9	0.044	0.9994	KAT5
TC0200007703.hg.1	4.33	5.27	-1.91	0.034	0.9994	GSX1
TC0300013733.hg.1	9.45	10.38	-1.91	0.0384	0.9994	CENPE
TC1900007744.hg.1	8.45	9.38	-1.91	0.0424	0.9994	CPT2
TC2100007491.hg.1	8.99	9.93	-1.92	0.0367	0.9994	FDX1L
TC0900008504.hg.1	10.9	11.84	-1.92	0.0425	0.9994	MRPL40
TC0200011070.hg.1	10.91	11.85	-1.92	0.0433	0.9994	POLR2F; MIR4534; MIR6820
TC0100011001.hg.1	10.85	11.79	-1.92	0.0455	0.9994	FAM162A
TC1400010605.hg.1	8.33	9.28	-1.93	0.0357	0.9994	CENPI
TC0300006993.hg.1	4.27	5.22	-1.93	0.0361	0.9994	ZNHIT2
TC0100010526.hg.1	9.64	10.6	-1.94	0.0313	0.9994	MTIF3
TC0700012224.hg.1	3.95	4.91	-1.94	0.0319	0.9994	MAPK4
TC2000008747.hg.1	4.13	5.08	-1.94	0.0337	0.9994	SHFM1
TC1400008214.hg.1	14.01	14.97	-1.94	0.0343	0.9994	PSMD8
TC0800006492.hg.1	3.69	4.65	-1.94	0.0399	0.9994	SRP72
TC1800006615.hg.1	7.64	8.6	-1.94	0.0402	0.9994	FBXO43
TC0300014073.hg.1	3.72	4.69	-1.95	0.0289	0.9994	ATP6V0A4
TC0800008146.hg.1	7.4	8.37	-1.95	0.0338	0.9994	HRAS
TC0900010582.hg.1	8.72	9.69	-1.95	0.034	0.9994	TXNDC17
TC1400009829.hg.1	4.99	5.96	-1.96	0.0352	0.9994	PTGDR2
TC1400008704.hg.1	3.7	4.67	-1.96	0.0423	0.9994	SLMAP
TC0400009684.hg.1	8.67	9.64	-1.96	0.0446	0.9994	ZNF775
TC2000008940.hg.1	2.61	3.6	-1.97	0.0361	0.9994	AKR1D1
TC2100008487.hg.1	11.84	12.81	-1.97	0.0493	0.9994	PRAME
TC0100012921.hg.1	9.79	10.78	-1.98	0.0265	0.9994	COX20
TC0100009394.hg.1	9.38	10.37	-1.98	0.0293	0.9994	LAMTOR1
TC0300007454.hg.1	12.11	13.1	-1.98	0.0324	0.9994	HSPA14
TC0300011222.hg.1	8.1	9.09	-1.98	0.0416	0.9994	KBTBD8
TC1200007594.hg.1	11.85	12.84	-1.98	0.0442	0.9994	GTF2H2C_2; GTF2H2C; GTF2H2B
TC1500008139.hg.1	10.08	11.08	-1.99	0.032	0.9994	RANGRF
TC1600007887.hg.1	7.48	8.47	-1.99	0.038	0.9994	PYM1
TC1000006754.hg.1	4.7	5.69	-1.99	0.045	0.9994	PRR23C
TC1000010498.hg.1	2.84	3.84	-2	0.0291	0.9994	FLJ22763; RP11-59E19.1
TC0500008633.hg.1	13.1	14.1	-2	0.0344	0.9994	CCNA2
TC0100010525.hg.1	11.53	12.54	-2.01	0.0248	0.9994	MT1A
TC1800007354.hg.1	5.38	6.39	-2.01	0.0252	0.9994	MED25; MIR6800
TC0600014370.hg.1	11.45	12.46	-2.01	0.0318	0.9994	WDR5
TC1500007461.hg.1	8.53	9.53	-2.01	0.0456	0.9994	PQLC1
TC2200006517.hg.1	10.27	11.28	-2.02	0.0319	0.9994	SZRD1
TC2200006637.hg.1	6.26	7.27	-2.02	0.0353	0.9994	NOD1
TC1200010866.hg.1	3.64	4.65	-2.02	0.0395	0.9994	EPSTI1
TC1100011520.hg.1	9.41	10.42	-2.02	0.0473	0.9994	HIST1H2BL
TSUnmapped00000370.hg.1	11.2	12.21	-2.02	0.0492	0.9994	SMPD4
TC0500011263.hg.1	6.6	7.61	-2.02	0.0496	0.9994	GEMIN2
TC0300008559.hg.1	3.82	4.84	-2.03	0.0247	0.9994	C1orf68
TC1200010812.hg.1	16.33	17.35	-2.03	0.0278	0.9994	HIST1H1E
TC0600010991.hg.1	3.25	4.27	-2.03	0.0413	0.9994	ADGRF1
TC0300014074.hg.1	8.63	9.65	-2.03	0.0485	0.9994	SURF2
TC0700007137.hg.1	11.35	12.37	-2.04	0.0227	0.9994	MRPS11
TC0900008474.hg.1	9.12	10.15	-2.04	0.0236	0.9994	GBP1
TC0100014585.hg.1	7.89	8.92	-2.04	0.0272	0.9994	BAD
TC0200010518.hg.1	9.7	10.73	-2.04	0.0341	0.9994	DCLRE1B
TC1200006771.hg.1	6.06	7.08	-2.04	0.0457	0.9994	MRPS12
TC1000010411.hg.1	6.69	7.72	-2.05	0.0302	0.9994	ZNF749
TC1500007914.hg.1	3	4.04	-2.05	0.0314	0.9994	ENPP5
TC1900011720.hg.1	12.3	13.34	-2.06	0.0214	0.9994	HSPH1
TC0800008726.hg.1	8.51	9.55	-2.06	0.0219	0.9994	MTFR2
TC0700011518.hg.1	4.69	5.73	-2.06	0.0233	0.9994	PLAC8L1
TC0X00008055.hg.1	7.99	9.03	-2.06	0.0262	0.9994	C15orf40
TC0500009010.hg.1	11.87	12.91	-2.06	0.0357	0.9994	TPX2
TC0X00007946.hg.1	9.38	10.43	-2.07	0.0371	0.9994	POP7
TC0700013400.hg.1	15.57	16.62	-2.07	0.0433	0.9994	ITM2A
TC0100011487.hg.1	10.95	12.01	-2.08	0.0215	0.9994	PPP2R5D
TC1600009530.hg.1	3.32	4.37	-2.08	0.0248	0.9994	DEC1
TC0600010383.hg.1	5.5	6.56	-2.08	0.0336	0.9994	MEX3A
TC2200009170.hg.1	6.97	8.03	-2.09	0.0298	0.9994	SMIM10L1
TC2200006718.hg.1	8.52	9.58	-2.09	0.0328	0.9994	KPNA3
TC1000006794.hg.1	13.52	14.59	-2.1	0.0294	0.9994	TUBB4B
TC1100009301.hg.1	10.54	11.61	-2.1	0.0392	0.9994	KMT5A
TC0700013443.hg.1	11.98	13.06	-2.11	0.0205	0.9994	DNAJB6
TC1200007641.hg.1	4.45	5.52	-2.11	0.0224	0.9994	WNT10B
TC0200011445.hg.1	10.52	11.6	-2.11	0.0269	0.9994	SF3B5
TC0100011421.hg.1	3.57	4.65	-2.11	0.0284	0.9994	GPR83
TC1100007826.hg.1	11.6	12.68	-2.11	0.0325	0.9994	PPP2R2A
TC1100006773.hg.1	9.29	10.37	-2.11	0.033	0.9994	CCNF
TC0100013223.hg.1	4.28	5.36	-2.11	0.0361	0.9994	NOL6
TC1100010044.hg.1	9.43	10.51	-2.11	0.038	0.9994	C12orf73
TC2000007448.hg.1	10.59	11.68	-2.12	0.0331	0.9994	AURKB
TC1700011261.hg.1	7.68	8.77	-2.12	0.047	0.9994	MAP2K7
TC2100008306.hg.1	2.83	3.92	-2.13	0.0186	0.9994	ASIC5
TC2200007655.hg.1	5.89	6.98	-2.13	0.0345	0.9994	TLR3
TC1000009659.hg.1	8.3	9.39	-2.13	0.0443	0.9994	HK1
TC0600014223.hg.1	4.26	5.35	-2.13	0.0468	0.9994	NCALD
TC0800009529.hg.1	11.6	12.69	-2.14	0.0211	0.9994	KIFC1
TC1400007774.hg.1	5.48	6.57	-2.14	0.0235	0.9994	TSPAN9
TC1200006555.hg.1	6	7.09	-2.14	0.0356	0.9994	CXorf49B
TC1600011551.hg.1	11.73	12.83	-2.15	0.0195	0.9994	MT1B; MT1CP
TC2000008684.hg.1	3.05	4.16	-2.15	0.0229	0.9994	MAPK10
TC0700010501.hg.1	9.03	10.14	-2.15	0.0241	0.9994	COA3
TC0600008166.hg.1	12.41	13.52	-2.15	0.0253	0.9994	SF3A1
TC0500009610.hg.1	4.42	5.52	-2.15	0.0268	0.9994	KLRC4-KLRK1; KLRK1; KLRC4
TC1600007448.hg.1	8.81	9.92	-2.15	0.0477	0.9994	FHL1
TC2000010001.hg.1	9.28	10.39	-2.16	0.0277	0.9994	MPI
TC1500008616.hg.1	7.43	8.54	-2.16	0.0328	0.9994	TTC34
TC1600009399.hg.1	8.71	9.82	-2.16	0.0355	0.9994	DNAJC24
TC0300013601.hg.1	2.77	3.89	-2.17	0.028	0.9994	TMPRSS11E
TC1200009921.hg.1	9.57	10.69	-2.17	0.0296	0.9994	CEP55
TC0100010775.hg.1	2.76	3.88	-2.18	0.0205	0.9994	OR4D1
TC0300009459.hg.1	8.55	9.67	-2.18	0.0283	0.9994	HIST1H3H
TC0100018236.hg.1	7.63	8.75	-2.18	0.0413	0.9994	PEF1
TC0100012335.hg.1	3.04	4.17	-2.19	0.0201	0.9994	DNAH17
TC1300007755.hg.1	13.52	14.65	-2.19	0.0228	0.9994	PRPF40A
TC0200010264.hg.1	8.21	9.35	-2.2	0.0467	0.9994	NFS1
TC0400012881.hg.1	3.37	4.51	-2.21	0.0443	0.9994	ALOX15B
TC0300013911.hg.1	8.17	9.32	-2.22	0.04	0.9994	C8orf59
TC0800008263.hg.1	3.85	5.01	-2.23	0.0266	0.9994	ZNF829
TC1700008668.hg.1	11.22	12.37	-2.23	0.0309	0.9994	KIF23
TC2100008555.hg.1	10.53	11.69	-2.24	0.0429	0.9994	LDLR; MIR6886
TC0800012427.hg.1	4.57	5.73	-2.24	0.0458	0.9994	TEX29
TC0500009856.hg.1	11.82	12.98	-2.24	0.0481	0.9994	ROMO1
TC0100015752.hg.1	11.79	12.95	-2.25	0.0475	0.9994	MTRNR2L9
TC0200015388.hg.1	3.38	4.55	-2.25	0.0488	0.9994	PCDH20
TC1500006683.hg.1	3.6	4.78	-2.26	0.0131	0.9994	FHDC1
TC0800011601.hg.1	5.59	6.77	-2.26	0.0179	0.9994	BAZ2B
TC0400011440.hg.1	3.43	4.6	-2.26	0.0385	0.9994	KCNMA1
TC1900011390.hg.1	3.96	5.14	-2.27	0.0139	0.9994	NUDT13
TC0100009395.hg.1	7.71	8.89	-2.27	0.0149	0.9994	CORO7; PAM16; CORO7-PAM16
TC1300008706.hg.1	10.22	11.4	-2.27	0.0167	0.9994	MAD2L1
TC0700013397.hg.1	13.09	14.28	-2.27	0.0242	0.9994	NUSAP1
TC0800009674.hg.1	11.79	12.97	-2.27	0.0372	0.9994	DDX39A
TC0200009219.hg.1	5.84	7.02	-2.27	0.0488	0.9994	MEX3D
TC0300008375.hg.1	8.73	9.91	-2.28	0.0133	0.9994	FKBP7
TC0300008713.hg.1	13.51	14.69	-2.28	0.0368	0.9994	PGAM1
TC0600010235.hg.1	8.91	10.1	-2.29	0.0341	0.9994	METTL16
TC0800007016.hg.1	13.62	14.81	-2.29	0.0397	0.9994	LSM3
TC2200007010.hg.1	8.66	9.87	-2.32	0.029	0.9994	PPDPF
TC2100008285.hg.1	6.87	8.09	-2.32	0.0329	0.9994	MEGF9
TC0500010779.hg.1	10.51	11.74	-2.34	0.0125	0.9994	RPL26L1
TC0600008531.hg.1	7.37	8.6	-2.34	0.0128	0.9994	HRSP12
TC0700009065.hg.1	8.53	9.76	-2.34	0.0465	0.9994	RALA
TC0700013043.hg.1	10.09	11.32	-2.35	0.0161	0.9994	NABP2
TC1800009011.hg.1	10.05	11.29	-2.36	0.0185	0.9994	NELFA; MIR943
TC0700010619.hg.1	4.84	6.09	-2.38	0.014	0.9994	COL6A1
TC1200008535.hg.1	11.83	13.08	-2.38	0.028	0.9994	C7orf73
TC0200007999.hg.1	12.21	13.47	-2.39	0.012	0.9994	USP10
TC0400010602.hg.1	10.04	11.3	-2.39	0.0131	0.9994	C8orf33
TSUnmapped00000372.hg.1	10.43	11.69	-2.39	0.0284	0.9994	THYN1
TC1000007333.hg.1	8.6	9.86	-2.4	0.0124	0.9994	ABCF2
TC0300008324.hg.1	9.07	10.33	-2.4	0.0142	0.9994	MRPL14
TC1300008705.hg.1	11.15	12.41	-2.4	0.0338	0.9994	NUF2
TC0300007435.hg.1	2.78	4.05	-2.42	0.0129	0.9994	SYCP1
TC0X00008716.hg.1	3.62	4.9	-2.42	0.0255	0.9994	ZNF524
TC2200009206.hg.1	7.75	9.03	-2.43	0.0179	0.9994	TICRR
TC1600007931.hg.1	9.87	11.15	-2.43	0.0296	0.9994	ATP5I
TC1600007240.hg.1	10.72	12.01	-2.44	0.0259	0.9994	ABRACL
TC1400010717.hg.1	6.9	8.19	-2.45	0.0118	0.9994	TRIM69
TC0200013042.hg.1	7.5	8.8	-2.46	0.0437	0.9994	AK4
TC0600011773.hg.1	12.08	13.38	-2.47	0.0358	0.9994	USP7
TC1500010778.hg.1	12.54	13.85	-2.47	0.0398	0.9994	ACTG2
TC0700012968.hg.1	8.7	10.02	-2.49	0.0197	0.9994	RNH1
TC0100011267.hg.1	5.82	7.14	-2.49	0.0294	0.9994	RAB30
TSUnmapped00000699.hg.1	13.04	14.36	-2.49	0.0397	0.9994	HIST1H2AM; HIST1H3J
TC1200012593.hg.1	11.79	13.11	-2.49	0.0452	0.9994	CKS2
TC1200006604.hg.1	14.39	15.72	-2.51	0.0245	0.9994	TMSB10
TC0900012209.hg.1	12.47	13.81	-2.52	0.0191	0.9994	DRG1
TC0500013342.hg.1	7.8	9.14	-2.52	0.0324	0.9994	TRIAP1
TC0400011524.hg.1	12.02	13.36	-2.53	0.0103	0.9994	SGTA
TC0300006566.hg.1	12.09	13.42	-2.53	0.0112	0.9994	CDC20
TC0100009403.hg.1	10.88	12.21	-2.53	0.0183	0.9994	MRPL57
TC1500007072.hg.1	7.8	9.13	-2.53	0.0316	0.9994	CREM
TC2000008200.hg.1	10.75	12.1	-2.54	0.0224	0.9994	NDUFAB1
TSUnmapped00000300.hg.1	6.61	7.95	-2.54	0.0385	0.9994	ZBTB9
TC0300013807.hg.1	12.6	13.95	-2.54	0.0492	0.9994	AURKA
TC0400006584.hg.1	10.05	11.41	-2.56	0.0265	0.9994	NSF
TSUnmapped00000138.hg.1	11.43	12.78	-2.56	0.0292	0.9994	CPSF3L; MIR6727
TC2000007973.hg.1	13.51	14.88	-2.57	0.0089	0.9994	H2AFX
TC0700012960.hg.1	10.67	12.03	-2.57	0.0145	0.9994	SF3B2
TC0100018473.hg.1	10.06	11.43	-2.58	0.0112	0.9994	SDHAF3
TC0100013949.hg.1	2.79	4.16	-2.58	0.0241	0.9994	GRIA1
TC1700010716.hg.1	3.26	4.64	-2.59	0.0091	0.9994	CKMT1A
TC0100016067.hg.1	13.36	14.74	-2.6	0.0243	0.9994	PGK1
TC1700011561.hg.1	5.51	6.89	-2.6	0.0259	0.9994	GALE
TC2200007398.hg.1	6.98	8.36	-2.6	0.0319	0.9994	CLDND2
TC0800007460.hg.1	8.31	9.68	-2.6	0.0477	0.9994	HK2
TC1200010703.hg.1	11.6	12.99	-2.62	0.0312	0.9994	MAK16
TC1400009957.hg.1	5.07	6.46	-2.62	0.0398	0.9994	BBS4
TC1700009495.hg.1	5.24	6.63	-2.63	0.0419	0.9994	C19orf73
TC0100018065.hg.1	11.51	12.91	-2.64	0.0134	0.9994	JAM3
TC0100017761.hg.1	12.39	13.79	-2.64	0.0478	0.9994	CDKN3
TC0100016296.hg.1	14.38	15.79	-2.65	0.0126	0.9994	HSP90AA1
TC1300008468.hg.1	13.01	14.41	-2.65	0.0254	0.9994	MIF
TC1000008995.hg.1	3.51	4.92	-2.65	0.0408	0.9994	UBA1; tydee
TC0600009102.hg.1	10.09	11.49	-2.66	0.0184	0.9994	FAM83D
TC0100016360.hg.1	10.04	11.46	-2.66	0.0194	0.9994	CNP
TC0200011731.hg.1	5.41	6.83	-2.67	0.0396	0.9994	MTRNR2L5
TC2000009956.hg.1	6.51	7.93	-2.68	0.0066	0.9994	SWI5
TC1200007640.hg.1	11.83	13.25	-2.68	0.046	0.9994	POLDIP3
TC0100008584.hg.1	8.14	9.57	-2.69	0.025	0.9994	SCAND1
TC1200012758.hg.1	11.11	12.55	-2.71	0.0052	0.9994	HIST1H3D; HIST1H2AD
TC0900006539.hg.1	7.16	8.6	-2.72	0.0259	0.9994	NR4A1
TC0200010116.hg.1	11.19	12.64	-2.73	0.0075	0.9994	TCEB2
TC0600008255.hg.1	4.22	5.67	-2.73	0.0262	0.9994	CALR3
TC0100016476.hg.1	11.84	13.3	-2.74	0.0074	0.9994	TOMM5
TC0800007886.hg.1	8.08	9.53	-2.75	0.0118	0.9994	SPAG5
TSUnmapped00000777.hg.1	3.15	4.62	-2.76	0.0057	0.9994	CHL1
TC1200008666.hg.1	10.24	11.7	-2.76	0.0377	0.9994	RNF126
TC2000007443.hg.1	9.84	11.31	-2.77	0.0379	0.9994	MRPS24
TC0400006793.hg.1	13.77	15.24	-2.79	0.0209	0.9994	COTL1
TC0500007432.hg.1	11.68	13.16	-2.79	0.0246	0.9994	INCENP
TC0400008284.hg.1	9.91	11.39	-2.8	0.0064	0.9994	KIF18B
TC2000008198.hg.1	9.84	11.32	-2.8	0.0412	0.9994	LSM14B
TC0100010230.hg.1	5.15	6.64	-2.81	0.0262	0.9994	PRC1-AS1
TC0100011361.hg.1	7.23	8.73	-2.81	0.0446	0.9994	LPAR6
TC0200008894.hg.1	7.66	9.16	-2.83	0.0232	0.9994	MRPL23
TC0700008072.hg.1	12.74	14.26	-2.87	0.0429	0.9994	IGFBP2
TC0300011597.hg.1	11.79	13.32	-2.88	0.0084	0.9994	DLGAP5
TC0X00008596.hg.1	9.73	11.26	-2.89	0.0066	0.9994	KIF20A
TC1000009927.hg.1	15.3	16.84	-2.9	0.0061	0.9994	ALDOA
TC1300009858.hg.1	9.28	10.82	-2.9	0.0086	0.9994	UBE2C
TC0100016135.hg.1	16.62	18.16	-2.91	0.0182	0.9994	HIST1H2AJ
TC1200012755.hg.1	9.64	11.19	-2.93	0.0408	0.9994	DDX3Y
TC1300008114.hg.1	8.08	9.64	-2.94	0.0246	0.9994	GRAP
TC1700009036.hg.1	11.31	12.88	-2.97	0.0077	0.9994	CCNB2
TC0300012073.hg.1	14.5	16.07	-2.97	0.02	0.9994	KPNA2
TC0600007617.hg.1	10.9	12.49	-3.01	0.0079	0.9994	ENO1
TC1100010893.hg.1	12.57	14.16	-3.01	0.0161	0.9994	MT2A
TC0100007784.hg.1	8	9.59	-3.02	0.0095	0.9994	CHAC2
TC0200013616.hg.1	11.43	13.04	-3.04	0.0066	0.9994	INO80E
TC1000008539.hg.1	4.75	6.36	-3.04	0.0392	0.9994	PPP6R1
TSUnmapped00000327.hg.1	4.66	6.27	-3.05	0.0405	0.9994	TMCC2
TSUnmapped00000244.hg.1	10.54	12.15	-3.06	0.0201	0.9994	PTTG1
TC0300007016.hg.1	11	12.62	-3.06	0.0287	0.9994	CKAP2L
TC1200011182.hg.1	8.64	10.26	-3.07	0.0161	0.9994	HMMR
TSUnmapped00000484.hg.1	7.6	9.22	-3.09	0.0186	0.9994	PRDM10
TC0100018200.hg.1	9.81	11.43	-3.09	0.0465	0.9994	CEP152
TC1100012510.hg.1	9.61	11.26	-3.13	0.0074	0.9994	MAP1S
TC1200012763.hg.1	4.97	6.7	-3.3	0.0127	0.9994	ELL3
TSUnmapped00000558.hg.1	8.59	10.31	-3.31	0.0397	0.9994	GPN3
TC0100011755.hg.1	14.2	15.94	-3.34	0.0035	0.9994	PKM
TC2000007005.hg.1	5.34	7.09	-3.36	0.0459	0.9994	PLEKHO2
TC1000012586.hg.1	9.72	11.49	-3.42	0.026	0.9994	CENPA
TSUnmapped00000440.hg.1	9.34	11.14	-3.48	0.0123	0.9994	CDCA2
TC0300007096.hg.1	11.76	13.6	-3.59	0.005	0.9994	TACC3
TC0600009783.hg.1	11.94	13.85	-3.74	0.0021	0.9994	CDK1
TC1100009101.hg.1	4.87	6.79	-3.77	0.0222	0.9994	DDX5
TC0900011302.hg.1	5.28	7.2	-3.78	0.0174	0.9994	C9orf116
TC0100014617.hg.1	6.06	7.98	-3.79	0.0083	0.9994	ARHGAP1
TC0900009685.hg.1	6.36	8.32	-3.87	0.0083	0.9994	PPP1R37
TSUnmapped00000517.hg.1	9.53	11.49	-3.89	0.0261	0.9994	MYEOV2
TC2200008370.hg.1	6.59	8.59	-3.99	0.017	0.9994	ZNF682
TC1700006626.hg.1	6.96	8.97	-4.03	0.0404	0.9994	CDCA5
TC2200007780.hg.1	5.24	7.29	-4.13	0.0249	0.9994	BST2
TC0300007437.hg.1	5.58	7.65	-4.2	0.034	0.9994	ANKRD37
TC0900011523.hg.1	6.89	9.11	-4.68	0.0007	0.9994	CDCA3
TC0100010231.hg.1	5.23	7.49	-4.79	0.001	0.9994	PSRC1
TC0900008953.hg.1	11.1	13.37	-4.83	0.0032	0.9994	UBE2S
TC0100009555.hg.1	9.53	11.91	-5.19	0.021	0.9994	HIST1H2BG
TC0100016065.hg.1	12.86	15.24	-5.2	0.0047	0.9994	GPI
TC2000006444.hg.1	9.23	11.69	-5.47	0.021	0.9994	RNF181
TC0X00008540.hg.1	6.17	8.77	-6.04	0.0058	0.9994	CYP51A1
TC1700008862.hg.1	3.61	6.56	-7.76	0.0014	0.9994	GPR183
TC0100015265.hg.1	10.21	13.32	-8.62	0.0111	0.9994	HIST1H2AE
