# Supplementary material for: Mechanical stress confers nuclear and functional changes in derived leukemia cells from persistent confined migration
Source: Cell Mol Life Sci. 2023 Oct 6;80(11):316. doi: 10.1007/s00018-023-04968-5 (PMC10558412; doi:10.1007/s00018-023-04968-5)
Supplement: Supplementary file 3 — Supplementary file3 (XLSX 18 KB) [file 18_2023_4968_MOESM3_ESM.xlsx]

## Sheet: Sheet1
	TABLE 2: Gene expression changes from microarray data
ID	Control Avg (log2)	ORM Avg (log2)	Fold Change	P-val	FDR P-val	Gene Symbol
TC0300013970.hg.1	7,57	5,37	4,58	0,0131	0,4271	PFKFB4; MIR6823
TC0300007014.hg.1	5,86	3,96	3,74	0,0329	0,4271	ARPP21
TC1200008686.hg.1	7,31	5,76	2,93	0,0231	0,4271	CHST11
TC1400007500.hg.1	7,48	6,13	2,55	0,0113	0,4271	ARG2
TC1900009287.hg.1	7,4	6,1	2,48	0,0086	0,4271	SMIM24
TC1000012329.hg.1	10,12	8,82	2,48	0,0478	0,4329	BNIP3
TC2100007241.hg.1	7,46	6,16	2,46	0,0019	0,4271	ABCG1
TC0100015445.hg.1	4,47	3,26	2,32	0,0013	0,4271	TBX15
TC2000008218.hg.1	5,76	4,55	2,32	0,0246	0,4271	C20orf194
TC0200016274.hg.1	5,44	4,23	2,31	0,0049	0,4271	HDAC4
TC0100016139.hg.1	8,6	7,41	2,28	0,0207	0,4271	CD48
TC0X00006625.hg.1	4,87	3,7	2,24	0,0176	0,4271	TLR7
TC0100008879.hg.1	5,17	4,04	2,19	0,0136	0,4271	SAMD13
TC0300007096.hg.1	8,54	7,41	2,18	0,0157	0,4271	CCR8
TC1500007678.hg.1	3,77	2,67	2,14	0,0017	0,4271	CORO2B
TC2200008174.hg.1	8,38	7,29	2,13	0,0006	0,4271	IGLL1
TC0700008747.hg.1	8,55	7,47	2,11	0,0091	0,4271	HBP1
TC0900008865.hg.1	7,79	6,72	2,1	0,0137	0,4271	CERCAM
TC0600007241.hg.1	3,62	2,56	2,08	0,0047	0,4271	LRRC16A
TC1200012583.hg.1	5,56	4,51	2,07	0,0010	0,4271	CD27
TC0600007959.hg.1	6,01	4,96	2,07	0,0081	0,4271	DAAM2
TC1700012296.hg.1	7,66	6,62	2,06	0,0176	0,4271	PRKAR1A; ARSG
TC0600013273.hg.1	7,94	6,9	2,05	0,0419	0,4296	BCLAF1
TC1500010160.hg.1	4,24	3,21	2,04	0,0444	0,4304	CTSH
TC2000009357.hg.1	8,14	7,12	2,03	0,0047	0,4271	PREX1
TC1000006803.hg.1	4,77	3,76	2,01	0,0006	0,4271	CAMK1D
TC0400012818.hg.1	7,71	6,71	2,01	0,0190	0,4271	CCNG2
TC0100010532.hg.1	4,55	3,55	1,99	0,0043	0,4271	XCL1
TC0300009726.hg.1	4,06	3,08	1,97	0,0006	0,4271	VPS8
TC1700012245.hg.1	5,35	4,39	1,95	0,0007	0,4271	CDK12
TC2200009352.hg.1	7,27	6,31	1,95	0,0026	0,4271	LOC400927; CSNK1E
TC0100018243.hg.1	4,23	3,27	1,95	0,0262	0,4271	LINC01140
TC0100010187.hg.1	6,36	5,4	1,94	0,0072	0,4271	HAPLN2
TC1000008670.hg.1	6,13	5,17	1,94	0,0118	0,4271	TLX1
TC0300013420.hg.1	4,61	3,65	1,94	0,0048	0,4271	IGF2BP2
TC0700006488.hg.1	4,55	3,6	1,94	0,0007	0,4271	GPER1
TC1200009587.hg.1	7,13	6,18	1,94	0,0449	0,4304	CACNA2D4
TC0Y00006763.hg.1	4,04	3,1	1,92	0,0085	0,4271	RBMY1F; RBMY2FP; RBMY1J
TC0200016544.hg.1	5,15	4,21	1,92	0,0101	0,4271	RIF1
TC0100013872.hg.1	4,29	3,36	1,92	0,0255	0,4271	EDN2
TC0200007132.hg.1	7,75	6,81	1,91	0,0018	0,4271	YPEL5
TC0100015819.hg.1	8,73	7,8	1,9	0,0248	0,4271	S100A10
TC1200012605.hg.1	4,85	3,95	1,88	0,0025	0,4271	LRMP
TC1600007023.hg.1	4,96	4,05	1,87	0,0362	0,4271	ABCC1
TC1700008254.hg.1	7,27	6,37	1,87	0,0017	0,4271	ACSF2
TC0700012798.hg.1	6	5,11	1,86	0,0200	0,4271	KDM7A
TC0400012943.hg.1	4,62	3,73	1,86	0,0122	0,4271	C4orf36
TC1900009984.hg.1	4,79	3,91	1,84	0,0038	0,4271	UNC13A
TC0300006691.hg.1	6,14	5,26	1,84	0,0319	0,4271	FGD5
TC1000012270.hg.1	6,01	5,13	1,84	0,0133	0,4271	EBF3
TC1100010872.hg.1	5,06	4,19	1,84	0,0257	0,4271	OR9G4
TC1400007207.hg.1	8,02	7,14	1,83	0,0067	0,4271	SAMD4A
TC1200010968.hg.1	6,14	5,27	1,83	0,0030	0,4271	DDIT3
TC0400010681.hg.1	3,94	3,07	1,83	0,0083	0,4271	LRRC66
TC0600013589.hg.1	5,76	4,89	1,83	0,0323	0,4271	SYNE1
TC1300009004.hg.1	5,22	4,37	1,81	0,0014	0,4271	ATP7B
TC0100013123.hg.1	9	8,15	1,81	0,0056	0,4271	UBR4
TC0700008662.hg.1	7,27	8,12	-1,8	0,0054	0,4271	ARMC10
TC0500011228.hg.1	6,89	7,74	-1,8	0,0086	0,4271	ARSB
TC1800007431.hg.1	6,87	7,72	-1,81	0,0028	0,4271	MALT1
TC0900011523.hg.1	9,9	10,77	-1,82	0,0326	0,4271	HSPA5
TC1500009185.hg.1	5,97	6,84	-1,83	0,0057	0,4271	TMEM87A
TC0800006663.hg.1	6,45	7,32	-1,83	0,0029	0,4271	ERI1
TC1400007755.hg.1	4,61	5,47	-1,83	0,0468	0,4315	SAMD15
TC1900008692.hg.1	7,5	8,37	-1,83	0,0020	0,4271	ZNF480
TC1900007899.hg.1	4,47	5,35	-1,83	0,0379	0,4278	SDHAF1
TC0100007949.hg.1	8,23	9,1	-1,83	0,0078	0,4271	ZMPSTE24
TC0500011194.hg.1	6,3	7,17	-1,83	0,0042	0,4271	F2RL2
TC1500007196.hg.1	4,58	5,45	-1,83	0,0129	0,4271	SLC27A2
TC0200013535.hg.1	6,04	6,91	-1,83	0,0036	0,4271	LMAN2L
TC1100012209.hg.1	5,45	6,33	-1,83	0,0021	0,4271	ALKBH8
TC0100015310.hg.1	8,76	9,63	-1,83	0,0041	0,4271	SLC16A1
TC0100008584.hg.1	3,46	4,34	-1,83	0,0011	0,4271	ALG6
TC1200012862.hg.1	7,09	7,97	-1,84	0,0172	0,4271	VPS33A
TC0100014794.hg.1	5,47	6,35	-1,84	0,0021	0,4271	ODF2L
TC0200014204.hg.1	6,64	7,52	-1,85	0,0065	0,4271	HS6ST1
TC1400007337.hg.1	6,62	7,51	-1,85	0,0012	0,4271	JKAMP
TC1500007093.hg.1	8,48	9,37	-1,85	0,0077	0,4271	EIF3J
TC1200012737.hg.1	5,04	5,93	-1,85	0,0012	0,4271	ZNF268
TC1600009849.hg.1	7,57	8,46	-1,86	0,0026	0,4271	XPO6
TC0800012290.hg.1	5,13	6,03	-1,86	0,0077	0,4271	UBXN8
TC0X00010880.hg.1	6,7	7,6	-1,87	0,0011	0,4271	MOSPD1
TC0600011773.hg.1	6,67	7,57	-1,87	0,0383	0,4278	TREML2
TC1200007051.hg.1	5,72	6,62	-1,87	0,0103	0,4271	PYROXD1
TC0X00007923.hg.1	7,44	8,35	-1,89	0,0009	0,4271	CSTF2
TC0100011276.hg.1	9,19	10,11	-1,89	0,0012	0,4271	SNRPE
TC1000012495.hg.1	4,44	5,36	-1,89	0,0155	0,4271	BORCS7
TC2200009234.hg.1	6,39	7,31	-1,9	0,0063	0,4271	SPECC1L-ADORA2A
TC0700013441.hg.1	7,73	8,67	-1,92	0,0090	0,4271	IFRD1
TC0100011953.hg.1	7,25	8,2	-1,92	0,0072	0,4271	ARV1
TC1100007461.hg.1	5,9	6,84	-1,92	0,0317	0,4271	ARHGAP1
TC0700007610.hg.1	6,76	7,7	-1,92	0,0024	0,4271	LANCL2
TC0400012874.hg.1	7,5	8,44	-1,92	0,0019	0,4271	CYP4V2
TC0300007055.hg.1	6,07	7,02	-1,92	0,0065	0,4271	CTDSPL
TC1000009244.hg.1	7,71	8,66	-1,93	0,0034	0,4271	BCCIP
TC1600010792.hg.1	6,48	7,43	-1,93	0,0008	0,4271	PHLPP2
TC0600009140.hg.1	6,8	7,75	-1,94	0,0021	0,4271	GTF3C6
TC0500007607.hg.1	7,38	8,34	-1,94	0,0025	0,4271	NLN
TC2100008164.hg.1	6,32	7,28	-1,94	0,0030	0,4271	PSMG1
TC0600014189.hg.1	7,63	8,59	-1,95	0,0068	0,4271	LTV1
TC0700011847.hg.1	6,05	7,01	-1,95	0,0012	0,4271	SLC25A13
TC1400009355.hg.1	7,34	8,31	-1,95	0,0016	0,4271	TRMT5
TC0400012951.hg.1	4,96	5,92	-1,95	0,0027	0,4271	SLC9B2
TC1700008228.hg.1	4,41	5,38	-1,96	0,0429	0,4304	ITGA3
TC1000011469.hg.1	7,02	8,01	-1,98	0,0039	0,4271	NOC3L
TC2000007633.hg.1	7,16	8,15	-1,99	0,0086	0,4271	DDX27
TC2000009259.hg.1	7,94	8,94	-2	0,0101	0,4271	NCOA5
TC1100011739.hg.1	7,64	8,65	-2,01	0,0039	0,4271	ALG8
TC0300007437.hg.1	6,61	7,62	-2,02	0,0185	0,4271	MANF
TC1500007056.hg.1	7,08	8,1	-2,03	0,0007	0,4271	ADAL
TC0600014140.hg.1	5,11	6,14	-2,04	0,0008	0,4271	PRIM2
TC0800010193.hg.1	6,28	7,31	-2,05	0,0073	0,4271	TM2D2
TC0400011421.hg.1	4,71	5,74	-2,05	0,0018	0,4271	LAMTOR3
TC0900009855.hg.1	5	6,04	-2,06	0,0005	0,4271	BAG1
TC0600010008.hg.1	5,71	6,75	-2,06	0,0032	0,4271	GTF2H5
TC0300010581.hg.1	5,75	6,79	-2,06	0,0134	0,4271	AZI2
TC2000008439.hg.1	7,09	8,13	-2,06	0,0006	0,4271	ESF1
TC1900007748.hg.1	5,78	6,83	-2,06	0,0008	0,4271	PDCD5
TC0300013896.hg.1	6,03	7,08	-2,07	0,0012	0,4271	MFSD1
TC0100015803.hg.1	6,45	7,5	-2,07	0,0096	0,4271	TDRKH
TC0700012159.hg.1	6,33	7,39	-2,08	0,0043	0,4271	PUS7
TC0300009016.hg.1	6,06	7,12	-2,08	0,0005	0,4271	ATP1B3
TC1600010685.hg.1	5,11	6,16	-2,08	0,0012	0,4271	SMPD3
TC0200010275.hg.1	6,61	7,68	-2,09	0,0017	0,4271	GLS
TC0600006864.hg.1	7,58	8,65	-2,09	0,0009	0,4271	RIOK1
TC0200012091.hg.1	4,25	5,32	-2,1	0,0432	0,4304	ZNF512
TC1900008999.hg.1	4,28	5,35	-2,1	0,0006	0,4271	ZNF549
TC0100014612.hg.1	7	8,08	-2,11	0,0094	0,4271	CRYZ
TC1000011427.hg.1	6,24	7,33	-2,13	0,0040	0,4271	IDE
TC0200011686.hg.1	4,21	5,33	-2,17	0,0317	0,4271	ITGB1BP1
TC1900006678.hg.1	4,52	5,65	-2,18	0,0186	0,4271	CREB3L3
TC0100008033.hg.1	5,49	6,62	-2,19	0,0003	0,4271	ERMAP
TC1500007510.hg.1	4,96	6,1	-2,2	0,0009	0,4271	TPM1
TC0500008054.hg.1	7,13	8,27	-2,2	0,0376	0,4278	POLR3G
TC0700013619.hg.1	6,76	7,92	-2,23	0,0007	0,4271	RBM28
TC0300010975.hg.1	5,21	6,37	-2,23	0,0055	0,4271	KIF9
TC1200008606.hg.1	7,05	8,21	-2,24	0,0007	0,4271	UTP20
TC1000006633.hg.1	4,87	6,05	-2,26	0,0014	0,4271	FAM208B
TC0100017733.hg.1	2,82	4,01	-2,27	0,0011	0,4271	TSNAX
TC1500010290.hg.1	6,09	7,31	-2,32	0,0006	0,4271	WDR73
TC0500007778.hg.1	6,4	7,62	-2,33	0,0114	0,4271	UTP15
TC1700007636.hg.1	6,45	7,67	-2,33	0,0044	0,4271	PIGW
TC0900008425.hg.1	3,68	4,9	-2,33	0,0002	0,4271	ZNF483
TC1100008661.hg.1	4,82	6,07	-2,37	0,0004	0,4271	EED; MIR6755
TC1900011573.hg.1	4,66	5,91	-2,38	0,0002	0,4271	ZNF416
TC1200011474.hg.1	3,8	5,14	-2,55	0,0004	0,4271	ATP2B1
TC2200007523.hg.1	5,64	7,03	-2,63	0,0008	0,4271	SERHL
