# Supplementary material for: Mechanical stress confers nuclear and functional changes in derived leukemia cells from persistent confined migration
Source: Cell Mol Life Sci. 2023 Oct 6;80(11):316. doi: 10.1007/s00018-023-04968-5 (PMC10558412; doi:10.1007/s00018-023-04968-5)
Supplement: Supplementary file 4 — Supplementary file4 (XLSX 14 KB) [file 18_2023_4968_MOESM4_ESM.xlsx]

## Sheet: Gene table
	TABLE 2
PathwayID	Description	Count	Size	Pvalue	PvalueAdj	Qvalue	Upregulated Genes in MA cells
68886	M Phase	20	314	1.02e-09	4.48e-08	9.65e-09	AURKB/CCNB2/CDC20/CDK1/CENPA/CENPE/CENPI/INCENP/KIF20A/KIF23/SETD8/MAD2L1/NUF2/PPP2R2A/PPP2R5D/PSMD8/PTTG1/TUBB4B/UBE2C/H2AFX
69278	Cell Cycle, Mitotic	24	489	3.19e-09	7.03e-08	1.51e-08	AURKA/AURKB/CCNA2/CCNB2/CDC20/CDK1/CENPA/CENPE/CENPI/CEP152/HSP90AA1/INCENP/KIF20A/KIF23/SETD8/MAD2L1/NUF2/PPP2R2A/PPP2R5D/PSMD8/PTTG1/TUBB4B/UBE2C/H2AFX
453277	Mitotic M-M/G1 phases	20	346	5.54e-09	8.12e-08	1.75e-08	AURKB/CCNB2/CDC20/CDK1/CENPA/CENPE/CENPI/INCENP/KIF20A/KIF23/SETD8/MAD2L1/NUF2/PPP2R2A/PPP2R5D/PSMD8/PTTG1/TUBB4B/UBE2C/H2AFX
1640170	Cell Cycle	25	554	7.74e-09	8.52e-08	1.83e-08	AURKA/AURKB/CCNA2/CCNB2/CDC20/CDK1/CENPA/CENPE/CENPI/CEP152/HSP90AA1/INCENP/KIF20A/KIF23/SETD8/MAD2L1/NUF2/PPP2R2A/PPP2R5D/PSMD8/PTTG1/SYCP1/TUBB4B/UBE2C/H2AFX
2500257	Resolution of Sister Chromatid Cohesion	12	116	1.61e-08	1.42e-07	3.05e-08	AURKB/CCNB2/CDC20/CDK1/CENPA/CENPE/CENPI/INCENP/MAD2L1/NUF2/PPP2R5D/TUBB4B
68877	Mitotic Prometaphase	12	125	3.77e-08	2.76e-07	5.95e-08	AURKB/CCNB2/CDC20/CDK1/CENPA/CENPE/CENPI/INCENP/MAD2L1/NUF2/PPP2R5D/TUBB4B
68882	Mitotic Anaphase	14	188	6.55e-08	3.85e-07	8.29e-08	AURKB/CDC20/CENPA/CENPE/CENPI/INCENP/MAD2L1/NUF2/PPP2R2A/PPP2R5D/PSMD8/PTTG1/TUBB4B/UBE2C
2555396	Mitotic Metaphase and Anaphase	14	189	7e-08	3.85e-07	8.29e-08	AURKB/CDC20/CENPA/CENPE/CENPI/INCENP/MAD2L1/NUF2/PPP2R2A/PPP2R5D/PSMD8/PTTG1/TUBB4B/UBE2C
2467813	Separation of Sister Chromatids	13	177	2.38e-07	1.17e-06	2.51e-07	AURKB/CDC20/CENPA/CENPE/CENPI/INCENP/MAD2L1/NUF2/PPP2R5D/PSMD8/PTTG1/TUBB4B/UBE2C
174143	APC/C-mediated degradation of cell cycle proteins	9	82	6.83e-07	2.73e-06	5.88e-07	AURKA/AURKB/CCNA2/CDC20/CDK1/MAD2L1/PSMD8/PTTG1/UBE2C
453276	Regulation of mitotic cell cycle	9	82	6.83e-07	2.73e-06	5.88e-07	AURKA/AURKB/CCNA2/CDC20/CDK1/MAD2L1/PSMD8/PTTG1/UBE2C
69275	G2/M Transition	8	123	0.000138008	0.000506029	0.000108954	AURKA/CCNA2/CCNB2/CDK1/CEP152/HSP90AA1/PPP2R2A/TUBB4B
453274	Mitotic G2-G2/M phases	8	125	0.00015445	0.000522752	0.000112554	AURKA/CCNA2/CCNB2/CDK1/CEP152/HSP90AA1/PPP2R2A/TUBB4B
174178	Degradation of Cdc20 and other APC/C:Cdh1 targeted proteins in late mitosis/early G1	6	69	0.000204913	0.000563511	0.00012133	AURKA/AURKB/CDC20/PSMD8/PTTG1/UBE2C
174184	Cdc20:Phospho-APC/C mediated degradation of Cyclin A	6	69	0.000204913	0.000563511	0.00012133	CCNA2/CDC20/CDK1/MAD2L1/PSMD8/UBE2C
176409	APC/C:Cdc20 mediated degradation of mitotic proteins	6	69	0.000204913	0.000563511	0.00012133	CDC20/CDK1/MAD2L1/PSMD8/PTTG1/UBE2C
176814	Activation of APC/C and APC/C:Cdc20 mediated degradation of mitotic proteins	6	70	0.0002219	0.000574328	0.000123659	CDC20/CDK1/MAD2L1/PSMD8/PTTG1/UBE2C
176408	Regulation of APC/C activators between G1/S and early anaphase	6	77	0.000374212	0.00091474	0.000196953	CCNA2/CDC20/CDK1/MAD2L1/PSMD8/UBE2C
2565942	Regulation of PLK1 Activity at G2/M Transition	6	80	0.000460323	0.00106601	0.000229524	AURKA/CCNB2/CDK1/CEP152/HSP90AA1/TUBB4B
937061	TRIF-mediated TLR3/TLR4 signaling	6	84	0.000598357	0.00127485	0.000274489	CDK1/MAP2K7/MAPK10/NOD1/PPP2R5D/TLR3
166166	MyD88-independent cascade	6	85	0.000637425	0.00127485	0.000274489	CDK1/MAP2K7/MAPK10/NOD1/PPP2R5D/TLR3
168164	Toll Like Receptor 3 (TLR3) Cascade	6	85	0.000637425	0.00127485	0.000274489	CDK1/MAP2K7/MAPK10/NOD1/PPP2R5D/TLR3
166054	Activated TLR4 signalling	6	97	0.00127819	0.00244524	0.000526486	CDK1/MAP2K7/MAPK10/NOD1/PPP2R5D/TLR3
166016	Toll Like Receptor 4 (TLR4) Cascade	6	100	0.00149663	0.00274382	0.000590774	CDK1/MAP2K7/MAPK10/NOD1/PPP2R5D/TLR3
168898	Toll-Like Receptors Cascades	6	119	0.00360831	0.00635062	0.00136736	CDK1/MAP2K7/MAPK10/NOD1/PPP2R5D/TLR3
69620	Cell Cycle Checkpoints	6	120	0.00376078	0.00636439	0.00137032	CCNB2/CDC20/CDK1/MAD2L1/PSMD8/UBE2C
168256	Immune System	23	1146	0.0118614	0.0193297	0.00416191	BAD/CDC20/CDK1/CENPE/HRAS/HSP90AA1/KIF20A/KIF23/KPNA2/KPNA3/MAP2K7/MAPK10/MT2A/NOD1/NR4A1/OSBPL1A/PPP2R5D/PSMD8/TLR3/TUBB4B/UBE2C/UBE2S/TCEB2
2262752	Cellular responses to stress	8	268	0.0184023	0.0289178	0.00622633	CBX2/CCNA2/HSP90AA1/MAP2K7/MAPK10/UBE2C/TCEB2/H2AFX
1280218	Adaptive Immune System	14	623	0.0216258	0.0328116	0.00706469	BAD/CDC20/CENPE/HRAS/KIF20A/KIF23/NR4A1/OSBPL1A/PPP2R5D/PSMD8/TUBB4B/UBE2C/UBE2S/TCEB2
2454202	Fc epsilon receptor (FCERI) signaling	6	177	0.023011	0.0337495	0.00726664	BAD/CDK1/HRAS/MAP2K7/MAPK10/NR4A1
2559583	Cellular Senescence	6	188	0.0298152	0.0423184	0.00911161	CBX2/CCNA2/MAP2K7/MAPK10/UBE2C/H2AFX
PathwayID	Description	Count	Size	Pvalue	PvalueAdj	Qvalue	Dowregulated Genes in MA cells
381070	IRE1alpha activates chaperones	7	49	4.09e-06	8.99e-05	7.74e-05	DNAJB11/DNAJC3/HSPA5/HYOU1/PDIA6/WIPI1/XBP1
381119	Unfolded Protein Response (UPR)	7	65	2.77e-05	0.00030438	0.000262145	DNAJB11/DNAJC3/HSPA5/HYOU1/PDIA6/WIPI1/XBP1
109582	Hemostasis	15	500	0.00328467	0.0240876	0.0207453	ATP2B4/CD2/CD63/CD9/DOCK11/DOCK3/DOCK9/HSPA5/JAK2/MERTK/P2RX1/PRKCA/PRKCB/SELL/SLC16A1
